# Supplementary material for: Novel TiO2/GO-Al2O3 Hollow Fiber Nanofiltration Membrane for Desalination and Lignin Recovery
Source: Membranes (Basel). 2022 Sep 28;12(10):950. doi: 10.3390/membranes12100950 (PMC9608806; doi:10.3390/membranes12100950)
Supplement: Supplementary file 1 [file membranes-12-00950-s001.zip]

Archive with 1 entries (1 files):
- membranes-1918317-supplementary.pdf
